# Supplementary material for: Genome-Wide Association Studies for Comb Traits in Chickens
Source: PLoS One. 2016 Jul 18;11(7):e0159081. doi: 10.1371/journal.pone.0159081 (PMC4948856; doi:10.1371/journal.pone.0159081)
Supplement: S1 Table — (XLS) [file pone.0159081.s005.xls]

## Sheet: Sheet1
S1 Table Genome-wide significant SNPs for comb length(CL),comb height(CH) and comb weight(CW) by univariate model
Traits	Chr.	rs	Position	Minor/Major allele	AF	beta	se	p_value
CL	1	rs313207223	168097696	G/A	0.483	-0.325782	0.0579504	2.25742e-08
CL	1	rs313378297	168443740	T/C	0.269	0.330724	0.0616294	9.31985e-08
CL	1	rs14916642	168476105	T/G	0.416	-0.279126	0.0518038	8.27674e-08
CL	1	rs316095318	168749065	A/G	0.259	0.402492	0.0618765	1.06275e-10
CL	1	rs13972136	168775096	C/T	0.261	0.40193	0.0619532	1.18714e-10
CL	1	rs317120864	168803610	A/G	0.274	0.316944	0.0606791	2.00924e-07
CL	1	rs317788039	168809194	G/A	0.487	-0.269591	0.0502482	9.37877e-08
CL	1	rs314868828	168851237	G/A	0.29	0.280935	0.0560264	5.96573e-07
CL	1	rs312845891	168876378	T/G	0.266	0.378394	0.0612024	8.14249e-10
CL	1	rs316040811	168910436	T/G	0.432	0.272068	0.0450658	1.98166e-09
CL	1	rs318077636	168918551	A/G	0.405	0.286969	0.0464075	8.09191e-10
CL	1	rs317231743	168964708	T/C	0.491	-0.290851	0.0520921	2.80333e-08
CL	1	rs315264705	168998510	T/C	0.254	0.29949	0.0592979	4.95341e-07
CL	1	rs13972356	169001261	G/A	0.245	0.303473	0.0604559	5.80328e-07
CL	1	rs317548074	169042605	T/C	0.318	0.25646	0.0511381	5.94427e-07
CL	1	rs316567525	169045453	G/A	0.266	0.364886	0.0612882	3.27257e-09
CL	1	rs317812130	169231399	A/G	0.373	-0.303745	0.0520037	6.37939e-09
CL	1	rs315264869	169250495	G/T	0.33	0.296279	0.0589905	5.72217e-07
CL	1	rs317352311	169260694	G/A	0.376	-0.229538	0.0463741	8.28665e-07
CL	1	rs13972528	169264578	A/G	0.436	-0.285936	0.0470844	1.59599e-09
CL	1	rs312860859	169269044	T/G	0.267	0.382107	0.0615381	6.90687e-10
CL	1	rs313152047	169272726	A/G	0.384	-0.256475	0.0495809	2.62237e-07
CL	1	rs13972548	169275067	C/T	0.289	0.351098	0.060387	7.45897e-09
CL	1	rs315505060	169277533	C/T	0.316	-0.256944	0.0498335	2.86398e-07
CL	1	rs314866685	169287185	A/G	0.267	0.381966	0.0616761	7.63431e-10
CL	1	rs317835771	169303279	C/T	0.346	-0.282477	0.0466907	1.83354e-09
CL	1	rs314441989	169303513	T/C	0.367	0.262083	0.0498516	1.67697e-07
CL	1	rs315064683	169324726	A/G	0.356	-0.259891	0.0491669	1.43879e-07
CL	1	rs318234165	169335499	T/C	0.454	0.354521	0.0524047	1.91558e-11
CL	1	rs317326344	169363869	G/T	0.453	-0.245914	0.0479839	3.37014e-07
CL	1	rs314458303	169365608	T/G	0.33	0.30065	0.0591074	4.11522e-07
CL	1	rs317281616	169400244	G/A	0.309	0.30633	0.0600962	3.89084e-07
CL	1	rs13972737	169420492	T/C	0.443	-0.276512	0.0529997	2.07453e-07
CL	1	rs13972781	169441454	C/T	0.432	0.260732	0.049905	1.99547e-07
CL	1	rs316270570	169512768	C/T	0.397	0.273582	0.051979	1.62354e-07
CL	1	rs313655178	169546282	C/T	0.339	0.296824	0.0581841	3.80799e-07
CL	1	rs13972915	169546524	C/T	0.339	0.296824	0.0581841	3.80799e-07
CL	1	rs13553468	169561207	G/A	0.339	0.296824	0.0581841	3.80799e-07
CL	1	rs13972990	169562091	C/T	0.456	-0.333695	0.0545416	1.21037e-09
CL	1	rs14917824	169586946	T/C	0.445	-0.303964	0.0533881	1.49961e-08
CL	1	rs317526345	169588703	C/T	0.484	-0.329736	0.0545266	1.86384e-09
CL	1	rs14917840	169597419	A/G	0.363	-0.241036	0.0484083	7.13513e-07
CL	1	rs15500396	169603499	C/T	0.32	-0.282219	0.0546549	2.75216e-07
CL	1	rs312565763	169604119	A/G	0.447	0.328114	0.0540478	1.6158e-09
CL	1	rs318027552	169613334	A/G	0.34	-0.327447	0.0511924	2.13056e-10
CL	1	rs315393758	169649257	T/C	0.261	0.369333	0.0638135	8.70261e-09
CL	1	rs316815773	169670916	C/T	0.488	0.288073	0.0505213	1.42798e-08
CL	1	rs312864096	169673343	G/A	0.299	0.275868	0.054984	5.87799e-07
CL	1	rs14917887	169685516	A/G	0.3	0.276877	0.0545927	4.44292e-07
CL	1	rs15500685	169696167	T/C	0.477	0.281073	0.0504525	3.0053e-08
CL	1	rs312737959	169709920	G/A	0.442	-0.269974	0.0541816	7.00799e-07
CL	1	rs13973297	169715788	C/T	0.492	-0.331116	0.0576701	1.13719e-08
CL	1	rs317477277	169722497	C/A	0.492	-0.336107	0.057566	6.46217e-09
CL	1	rs315690458	169724568	T/C	0.483	-0.339889	0.0585109	7.68698e-09
CL	1	rs315580017	169741233	A/C	0.456	0.321791	0.0535661	2.37133e-09
CL	1	rs317801932	169742411	C/T	0.262	0.37261	0.0638434	6.55092e-09
CL	1	rs312486147	169743251	G/A	0.262	0.37261	0.0638434	6.55092e-09
CL	1	rs13973359	169747219	T/C	0.465	0.320519	0.0540651	3.80336e-09
CL	1	rs13553531	169760318	C/T	0.446	0.315753	0.0544951	8.38133e-09
CL	1	rs13553543	169767388	A/G	0.258	0.371531	0.0647443	1.15785e-08
CL	1	rs317405463	169777906	T/C	0.469	0.280965	0.0524274	9.69158e-08
CL	1	rs13973387	169780116	T/G	0.483	-0.328778	0.058383	2.13702e-08
CL	1	rs312836144	169822588	T/C	0.26	0.323858	0.064561	5.90596e-07
CL	1	rs312911339	169827571	A/G	0.408	-0.2723	0.053824	4.74162e-07
CL	1	rs314977251	169875883	G/T	0.46	-0.257794	0.0495574	2.24982e-07
CL	1	rs318236563	169883145	A/G	0.27	0.317688	0.0635067	6.33987e-07
CL	1	rs317150951	169884981	T/C	0.267	0.322615	0.0645347	6.44884e-07
CL	1	rs14918175	169914042	G/A	0.459	-0.258913	0.0495901	2.03304e-07
CL	4	rs315566157	920728	A/G	0.495	-0.235468	0.0438923	9.40343e-08
CL	4	rs15472044	931940	G/A	0.499	-0.243381	0.0442597	4.4968e-08
CL	4	rs312783456	935554	A/G	0.497	0.24053	0.0441395	5.91776e-08
CL	4	rs314005242	966954	G/A	0.499	-0.250474	0.0444019	2.02281e-08
CL	4	rs315750457	981014	G/A	0.498	-0.252921	0.0445496	1.64522e-08
CL	4	rs313577563	1016597	C/T	0.429	-0.23849	0.042333	2.10967e-08
CL	4	rs313528157	1029989	A/G	0.376	-0.21348	0.0421912	4.72361e-07
CL	4	rs315542561	1086122	G/A	0.377	-0.242455	0.0435979	3.17687e-08
CL	4	rs317263834	1094149	A/G	0.493	0.254956	0.0448445	1.57136e-08
CL	4	rs318148391	1113665	C/T	0.489	0.252171	0.0450838	2.65e-08
CL	4	rs314692560	1160476	G/A	0.446	-0.225363	0.0430143	1.84578e-07
CL	4	rs316451658	1162345	G/A	0.446	-0.223217	0.0430717	2.49299e-07
CL	4	rs314164847	1181821	G/A	0.477	-0.226632	0.0440274	2.99495e-07
CL	4	rs317908931	1188914	T/C	0.49	0.244508	0.0451015	6.90431e-08
CL	4	rs15471759	1238542	A/G	0.427	-0.239429	0.0424878	2.09082e-08
CL	4	rs315629801	1240365	T/C	0.429	-0.236121	0.0426218	3.57866e-08
CL	4	rs314834192	1270644	G/T	0.493	-0.25908	0.0446948	8.26031e-09
CL	4	rs316911730	1416200	C/T	0.495	-0.258994	0.0449481	1.00988e-08
CL	4	rs313190445	1503353	C/T	0.428	-0.226422	0.0429431	1.54494e-07
CL	4	rs16348391	1508242	A/G	0.419	-0.224651	0.0429667	1.95451e-07
CL	4	rs16348329	1559131	C/T	0.473	-0.234378	0.0440636	1.20372e-07
CL	4	rs313817825	447807	T/C	0.495	-0.245048	0.0436647	2.38485e-08
CL	4	rs15473021	454830	T/G	0.495	-0.24262	0.0436484	3.22431e-08
CL	4	rs313026655	462240	C/T	0.499	-0.239389	0.0438183	5.48054e-08
CL	4	rs314857063	467497	G/A	0.499	-0.226415	0.0438715	2.79255e-07
CL	4	rs317104789	478735	G/A	0.499	-0.239389	0.0438183	5.48054e-08
CL	4	rs313252442	504823	T/C	0.498	-0.23914	0.0438806	5.90269e-08
CL	4	rs316701583	578645	G/A	0.483	-0.223905	0.0436303	3.25052e-07
CL	4	rs312862458	598943	A/G	0.491	0.236415	0.0442688	1.07248e-07
CL	4	rs318156369	629342	G/T	0.433	-0.209753	0.0423419	8.11679e-07
CL	4	rs315151964	639840	T/C	0.494	0.2422	0.0442203	5.07541e-08
CL	4	rs317921322	648670	A/C	0.494	0.237699	0.0443211	9.48388e-08
CL	4	rs15472597	655319	G/A	0.499	-0.222515	0.0438609	4.40853e-07
CL	4	rs312811225	666280	T/C	0.49	0.231941	0.0444913	2.11977e-07
CL	4	rs317481763	686716	G/A	0.487	-0.222458	0.0434132	3.38301e-07
CL	4	rs16349274	725720	T/C	0.499	0.231446	0.0445064	2.26928e-07
CL	4	rs15472420	731988	A/G	0.498	0.224521	0.0444939	5.06914e-07
CL	4	rs13546457	735355	C/T	0.495	-0.220018	0.0441594	7.02276e-07
CL	4	rs316372203	739650	A/G	0.437	-0.221406	0.0425538	2.23718e-07
CL	4	rs314406114	740165	A/G	0.426	-0.212722	0.0425729	6.52967e-07
CL	4	rs315557934	823515	G/A	0.489	0.23782	0.0445984	1.11974e-07
CL	4	rs317336019	879172	T/C	0.355	-0.216842	0.0438236	8.35483e-07
CL	4	rs315316451	884399	C/T	0.499	-0.244791	0.0442448	3.72675e-08
CL	4	rs314476573	885618	T/G	0.419	-0.213461	0.04165	3.36682e-07
CL	4	rs317260858	910746	C/T	0.499	-0.242184	0.0442163	5.07118e-08
CL	1	rs13972085	168720658	A/T	0.472	-0.263071	0.0488969	8.64666e-08
CL	1	rs312873375	169545421	C/G	0.339	0.296824	0.0581841	3.80799e-07
CL	4	rs314925486	853665	G/C	0.489	0.236109	0.0445262	1.31468e-07
CL	1	rs315816422	168918605	T/A	0.318	0.291146	0.0554951	1.77734e-07
CL	1	rs13553498	169650489	C/G	0.271	0.346805	0.0626664	3.69572e-08
CL	1	rs13973391	169780306	C/G	0.483	-0.328778	0.058383	2.13702e-08
CL	1	rs13973177	169663934	C/G	0.451	-0.309923	0.0546922	1.74817e-08
CL	1	rs316858668	169272643	T/A	0.384	-0.254206	0.0493411	2.92533e-07
CL	1	rs313274008	169705972	T/A	0.262	0.375218	0.0632192	3.65252e-09
CL	4	rs313809051	1490610	T/A	0.45	-0.222679	0.0426265	2.00205e-07
CL	4	rs316867943	613063	C/G	0.491	0.23433	0.0442726	1.38582e-07
CL	1	rs15496977	168215085	G/C	0.42	-0.272304	0.0526611	2.64976e-07
CL	1	rs316436546	169565167	G/C	0.339	0.296824	0.0581841	3.80799e-07
CL	4	rs14418089	1351528	G/C	0.457	-0.216769	0.0427051	4.34644e-07
CH	1	rs313531865	169151696	C/T	0.355	-0.250099	0.04939	4.6289e-07
CH	1	rs317812130	169231399	A/G	0.373	-0.271822	0.0523603	2.37851e-07
CH	1	rs13972990	169562091	C/T	0.456	-0.278045	0.0552334	5.39398e-07
CH	1	rs14917824	169586946	T/C	0.445	-0.270039	0.0539243	6.17061e-07
CH	1	rs317526345	169588703	C/T	0.484	-0.326248	0.0550796	3.92256e-09
CH	1	rs15500396	169603499	C/T	0.32	-0.288767	0.0548683	1.62714e-07
CH	1	rs318027552	169613334	A/G	0.34	-0.26001	0.0517402	5.64024e-07
CH	1	rs13973297	169715788	C/T	0.492	-0.298422	0.0581823	3.29815e-07
CH	1	rs317477277	169722497	C/A	0.492	-0.304436	0.0580814	1.82339e-07
CH	1	rs315690458	169724568	T/C	0.483	-0.308117	0.0591009	2.11722e-07
CH	1	rs13973387	169780116	T/G	0.483	-0.296841	0.0589632	5.38483e-07
CH	4	rs315566157	920728	A/G	0.495	-0.323458	0.043544	1.85343e-13
CH	4	rs15472044	931940	G/A	0.499	-0.326152	0.0439212	1.88719e-13
CH	4	rs312783456	935554	A/G	0.497	0.32095	0.0438116	3.89689e-13
CH	4	rs313901409	956315	T/C	0.362	-0.239111	0.0440697	6.7375e-08
CH	4	rs314005242	966954	G/A	0.499	-0.326112	0.0440804	2.3084e-13
CH	4	rs316128469	974396	A/G	0.414	-0.276197	0.0421294	7.62607e-11
CH	4	rs315750457	981014	G/A	0.498	-0.32805	0.0442413	2.04182e-13
CH	4	rs14418426	1006291	G/A	0.385	-0.298085	0.0415484	1.14569e-12
CH	4	rs313577563	1016597	C/T	0.429	-0.339008	0.0418363	1.11227e-15
CH	4	rs316844788	1019088	T/C	0.25	-0.242836	0.0459803	1.47461e-07
CH	4	rs312309177	1022443	A/G	0.341	-0.259246	0.0425164	1.37301e-09
CH	4	rs313528157	1029989	A/G	0.376	-0.279557	0.0419552	3.77192e-11
CH	4	rs315462807	1053145	T/C	0.226	-0.261842	0.0477666	4.94808e-08
CH	4	rs317287178	1068908	G/A	0.412	-0.263154	0.0437102	2.19165e-09
CH	4	rs312498360	1078851	T/C	0.314	-0.216599	0.0426678	4.33614e-07
CH	4	rs315542561	1086122	G/A	0.377	-0.316846	0.0432942	4.10522e-13
CH	4	rs317263834	1094149	A/G	0.493	0.31816	0.0445056	1.37272e-12
CH	4	rs313396216	1095345	T/C	0.32	-0.319039	0.0435868	4.06987e-13
CH	4	rs14418375	1099639	A/G	0.43	-0.272741	0.0429577	2.87725e-10
CH	4	rs318210004	1105947	G/A	0.41	-0.240876	0.0427164	2.04702e-08
CH	4	rs318148391	1113665	C/T	0.489	0.31727	0.0447528	2.08174e-12
CH	4	rs312451369	1113753	T/C	0.206	-0.259684	0.0487379	1.14597e-07
CH	4	rs317398856	1134192	A/G	0.266	-0.284057	0.0454755	5.48392e-10
CH	4	rs14418328	1135126	C/T	0.457	-0.298792	0.0434793	9.30753e-12
CH	4	rs15471867	1144721	T/C	0.275	-0.252273	0.0450875	2.62288e-08
CH	4	rs314180460	1151907	G/A	0.383	-0.270804	0.0420078	1.54676e-10
CH	4	rs314692560	1160476	G/A	0.446	-0.312841	0.0425769	3.32599e-13
CH	4	rs316451658	1162345	G/A	0.446	-0.312268	0.0426342	3.93411e-13
CH	4	rs314164847	1181821	G/A	0.477	-0.288343	0.0437709	6.20337e-11
CH	4	rs317908931	1188914	T/C	0.49	0.324387	0.0447526	6.77473e-13
CH	4	rs16348877	1191032	T/C	0.327	-0.239388	0.0430982	3.2982e-08
CH	4	rs312924745	1214281	C/A	0.328	-0.250171	0.0419703	3.13783e-09
CH	4	rs312776427	1233074	G/A	0.305	-0.22525	0.0426292	1.45399e-07
CH	4	rs14418208	1236589	A/G	0.372	-0.282935	0.0421216	2.63856e-11
CH	4	rs15471759	1238542	A/G	0.427	-0.346624	0.0419568	3.16596e-16
CH	4	rs315629801	1240365	T/C	0.429	-0.344513	0.0420651	5.5988e-16
CH	4	rs313764440	1244534	A/G	0.373	-0.232422	0.0438919	1.36783e-07
CH	4	rs14418172	1252956	G/A	0.346	-0.230447	0.0430548	1.00508e-07
CH	4	rs314834192	1270644	G/T	0.493	-0.35521	0.0442631	2.05367e-15
CH	4	rs315243420	1291748	T/G	0.253	-0.249479	0.0443993	2.29293e-08
CH	4	rs13546276	1292852	A/G	0.327	-0.227547	0.0446031	3.80515e-07
CH	4	rs312921486	55590	T/C	0.263	-0.258629	0.0450808	1.16736e-08
CH	4	rs315635246	1308506	G/A	0.342	-0.272493	0.0439587	7.36706e-10
CH	4	rs314012906	1333623	T/C	0.429	-0.289085	0.0425391	1.55905e-11
CH	4	rs14418098	1341200	A/G	0.233	-0.244678	0.0480674	4.03487e-07
CH	4	rs314751268	1346244	T/C	0.342	-0.210909	0.0425562	8.02623e-07
CH	4	rs314905941	1351678	T/C	0.349	-0.276202	0.0426119	1.23266e-10
CH	4	rs316118608	1366289	A/G	0.357	-0.256743	0.04347	4.33865e-09
CH	4	rs318003813	63838	T/C	0.261	-0.254081	0.0449085	1.83953e-08
CH	4	rs314729328	1407628	G/T	0.383	-0.213845	0.0431813	8.18011e-07
CH	4	rs315913504	1408322	C/T	0.33	-0.230388	0.0433806	1.25812e-07
CH	4	rs316911730	1416200	C/T	0.495	-0.358017	0.0444805	1.70428e-15
CH	4	rs314498350	1429153	G/A	0.38	-0.22551	0.0429667	1.75728e-07
CH	4	rs313384977	1451195	T/C	0.426	-0.323453	0.0416042	1.41146e-14
CH	4	rs313891824	1453455	C/T	0.418	-0.229302	0.0429974	1.11699e-07
CH	4	rs314690058	1482574	T/C	0.315	-0.230169	0.0429713	9.83887e-08
CH	4	rs14417886	1498059	C/T	0.326	-0.280274	0.0429937	9.69467e-11
CH	4	rs313190445	1503353	C/T	0.428	-0.338842	0.0424057	2.68682e-15
CH	4	rs315515827	1504624	A/G	0.326	-0.285182	0.0430609	4.92503e-11
CH	4	rs16348391	1508242	A/G	0.419	-0.340669	0.0424261	1.97963e-15
CH	4	rs315227885	76741	G/A	0.263	-0.258629	0.0450808	1.16736e-08
CH	4	rs13546171	1549349	T/G	0.442	-0.29772	0.0434745	1.09464e-11
CH	4	rs16348333	1554334	C/T	0.459	-0.287816	0.0437195	6.38063e-11
CH	4	rs16348329	1559131	C/T	0.473	-0.321339	0.0436874	3.14459e-13
CH	4	rs316099645	1599411	T/C	0.473	-0.259706	0.0438545	3.95065e-09
CH	4	rs318168269	1629375	T/G	0.421	-0.3119	0.0425971	3.99815e-13
CH	4	rs313588707	1629553	A/G	0.36	-0.21983	0.0439739	6.44875e-07
CH	4	rs16348268	1630396	G/A	0.421	-0.318532	0.0426343	1.35442e-13
CH	4	rs317627656	91933	C/T	0.263	-0.258629	0.0450808	1.16736e-08
CH	4	rs312798633	1723852	G/A	0.489	0.289484	0.0448902	1.52485e-10
CH	4	rs312672848	1726878	A/G	0.487	0.261458	0.0447332	6.23106e-09
CH	4	rs316079146	1727803	T/G	0.49	0.282266	0.0444664	2.89937e-10
CH	4	rs316235806	1741922	C/T	0.411	-0.254592	0.0421966	2.02587e-09
CH	4	rs14418904	100226	C/T	0.263	-0.258629	0.0450808	1.16736e-08
CH	4	rs14417629	1781656	G/A	0.283	-0.259695	0.045202	1.1134e-08
CH	4	rs316335368	1816763	A/G	0.453	0.246892	0.0444909	3.39572e-08
CH	4	rs312723183	1817380	T/C	0.344	-0.22972	0.0450489	3.84998e-07
CH	4	rs315351290	1827234	C/T	0.493	-0.317608	0.045774	5.90942e-12
CH	4	rs317020765	1839333	T/C	0.452	0.251694	0.0445285	1.8962e-08
CH	4	rs317319675	110061	C/T	0.263	-0.258629	0.0450808	1.16736e-08
CH	4	rs14419016	1865111	C/T	0.44	-0.267829	0.0440062	1.47172e-09
CH	4	rs16349577	1871857	T/C	0.446	-0.232306	0.0438974	1.39226e-07
CH	4	rs16349666	1926240	A/C	0.467	-0.283772	0.0450939	4.09856e-10
CH	4	rs312636449	1938476	C/T	0.346	-0.263509	0.0431578	1.30632e-09
CH	4	rs14419130	1953277	C/T	0.469	-0.274589	0.0452429	1.63136e-09
CH	4	rs16349692	1955162	A/G	0.325	-0.272996	0.0431427	3.29195e-10
CH	4	rs16750986	1982389	G/T	0.49	-0.281745	0.0459281	1.0954e-09
CH	4	rs316493366	1990808	C/A	0.494	-0.256095	0.046281	3.70954e-08
CH	4	rs313547135	2028005	T/C	0.489	0.238417	0.0459809	2.45832e-07
CH	4	rs312581292	2096687	G/T	0.493	-0.259981	0.0464437	2.58527e-08
CH	4	rs315553683	2103921	C/T	0.391	-0.254042	0.0439265	8.92578e-09
CH	4	rs316610680	2119993	C/T	0.396	-0.245097	0.0439209	2.8508e-08
CH	4	rs313117107	2120754	A/G	0.323	-0.265349	0.0443504	2.74474e-09
CH	4	rs313658839	2131558	A/C	0.368	-0.226831	0.0442272	3.30352e-07
CH	4	rs315104781	2154639	T/C	0.378	-0.249014	0.0439431	1.74747e-08
CH	4	rs314929594	2162754	G/A	0.362	-0.221341	0.0436868	4.56261e-07
CH	4	rs14419236	2164628	C/T	0.397	-0.235951	0.0441604	1.05753e-07
CH	4	rs317394348	141793	A/G	0.263	-0.258629	0.0450808	1.16736e-08
CH	4	rs316796433	2194280	G/A	0.484	-0.230737	0.0453	3.96793e-07
CH	4	rs317546430	2207303	C/T	0.373	-0.242248	0.0440886	4.60711e-08
CH	4	rs315630139	2207766	C/T	0.414	-0.221562	0.0439631	5.2381e-07
CH	4	rs314151437	181613	C/T	0.263	-0.258629	0.0450808	1.16736e-08
CH	4	rs314882564	195946	G/A	0.263	-0.258629	0.0450808	1.16736e-08
CH	4	rs313448389	221174	C/T	0.263	-0.258629	0.0450808	1.16736e-08
CH	4	rs313670959	235264	C/T	0.263	-0.258629	0.0450808	1.16736e-08
CH	4	rs318129849	243911	A/G	0.263	-0.258629	0.0450808	1.16736e-08
CH	4	rs316358458	254872	T/C	0.263	-0.258629	0.0450808	1.16736e-08
CH	4	rs317224470	265199	C/T	0.239	-0.241984	0.0444223	5.98209e-08
CH	4	rs315509538	276042	C/A	0.263	-0.258629	0.0450808	1.16736e-08
CH	4	rs315064446	278396	C/T	0.263	-0.258629	0.0450808	1.16736e-08
CH	4	rs312576097	300290	C/T	0.263	-0.257669	0.045146	1.38388e-08
CH	4	rs313817825	447807	T/C	0.495	-0.346058	0.0432408	2.43679e-15
CH	4	rs15473021	454830	T/G	0.495	-0.344224	0.0432381	3.37462e-15
CH	4	rs313026655	462240	C/T	0.499	-0.330076	0.0434434	5.3222e-14
CH	4	rs314857063	467497	G/A	0.499	-0.320113	0.0434625	2.92866e-13
CH	4	rs317104789	478735	G/A	0.499	-0.330076	0.0434434	5.3222e-14
CH	4	rs318217231	484286	T/C	0.494	-0.327306	0.042688	3.16642e-14
CH	4	rs313471242	485865	C/A	0.489	-0.328526	0.042912	3.45364e-14
CH	4	rs316085768	500790	A/G	0.237	-0.265553	0.0466551	1.51387e-08
CH	4	rs313252442	504823	T/C	0.498	-0.328244	0.043505	7.87582e-14
CH	4	rs314225359	505755	T/G	0.177	-0.260025	0.0518682	6.00115e-07
CH	4	rs318063360	511155	C/T	0.488	-0.32683	0.042978	5.0618e-14
CH	4	rs15472876	531112	A/G	0.328	-0.247609	0.0437189	1.77834e-08
CH	4	rs15472854	537227	T/C	0.382	-0.262182	0.0418476	4.87678e-10
CH	4	rs16349310	537317	C/T	0.382	-0.260516	0.0418593	6.31753e-10
CH	4	rs315510449	538898	A/C	0.299	-0.28318	0.0434667	9.95474e-11
CH	4	rs312835829	545566	C/T	0.4	-0.242527	0.0421043	1.02117e-08
CH	4	rs315044888	572162	G/A	0.42	-0.281679	0.0418557	2.42522e-11
CH	4	rs316701583	578645	G/A	0.483	-0.334448	0.04324	1.9084e-14
CH	4	rs314001417	592350	C/T	0.461	-0.307543	0.0431469	1.59041e-12
CH	4	rs314373826	595257	T/C	0.476	-0.28101	0.0435361	1.46793e-10
CH	4	rs312862458	598943	A/G	0.491	0.31601	0.0439579	1.03397e-12
CH	4	rs316825044	620916	G/A	0.381	-0.312828	0.0415801	9.22533e-14
CH	4	rs318156369	629342	G/T	0.433	-0.328764	0.0418339	7.42514e-15
CH	4	rs312689135	632023	A/G	0.381	-0.312828	0.0415801	9.22533e-14
CH	4	rs315151964	639840	T/C	0.494	0.329169	0.0438815	1.08627e-13
CH	4	rs316981064	642799	G/A	0.433	-0.327492	0.0418348	9.38054e-15
CH	4	rs317921322	648670	A/C	0.494	0.325816	0.0439757	2.13308e-13
CH	4	rs315298685	654826	T/C	0.387	-0.28706	0.0412662	5.23456e-12
CH	4	rs15472597	655319	G/A	0.499	-0.315669	0.0434914	6.32027e-13
CH	4	rs317092413	663519	A/G	0.372	-0.304867	0.0415906	3.77225e-13
CH	4	rs312811225	666280	T/C	0.49	0.309419	0.0441941	3.8374e-12
CH	4	rs318071737	668121	A/C	0.461	-0.319527	0.0421743	6.2426e-14
CH	4	rs13546463	674324	A/G	0.372	-0.304867	0.0415906	3.77225e-13
CH	4	rs317513940	677194	A/G	0.381	-0.309248	0.041585	1.74562e-13
CH	4	rs317481763	686716	G/A	0.487	-0.315304	0.043049	3.93518e-13
CH	4	rs314860733	688876	G/A	0.422	-0.322562	0.0412658	1.02432e-14
CH	4	rs313687174	706226	A/G	0.379	-0.310958	0.0418209	1.75895e-13
CH	4	rs16349274	725720	T/C	0.499	0.33182	0.0441562	9.84492e-14
CH	4	rs15472420	731988	A/G	0.498	0.330775	0.0441508	1.16367e-13
CH	4	rs13546457	735355	C/T	0.495	-0.32528	0.043778	1.82776e-13
CH	4	rs316372203	739650	A/G	0.437	-0.331774	0.042084	6.13743e-15
CH	4	rs314406114	740165	A/G	0.426	-0.33223	0.0420826	5.63532e-15
CH	4	rs316625355	804023	G/A	0.307	-0.279386	0.0444089	4.14271e-10
CH	4	rs312989323	805507	C/T	0.309	-0.276348	0.0439948	4.40572e-10
CH	4	rs14418562	805701	A/G	0.327	-0.322683	0.0433325	1.62109e-13
CH	4	rs316795950	807726	G/A	0.291	-0.304754	0.0446368	1.25932e-11
CH	4	rs14418556	812589	A/G	0.383	-0.314698	0.0419584	1.095e-13
CH	4	rs315557934	823515	G/A	0.489	0.31252	0.0443031	2.66179e-12
CH	4	rs313377854	847251	T/C	0.171	-0.273066	0.0524326	2.17929e-07
CH	4	rs317730217	861051	G/A	0.28	-0.231679	0.0448837	2.77953e-07
CH	4	rs317336019	879172	T/C	0.355	-0.340824	0.0432572	6.35763e-15
CH	4	rs315316451	884399	C/T	0.499	-0.326649	0.0439126	1.71912e-13
CH	4	rs314476573	885618	T/G	0.419	-0.330477	0.0410932	1.79593e-15
CH	4	rs317260858	910746	C/T	0.499	-0.325769	0.043873	1.89483e-13
CH	4	rs16349016	1073300	C/G	0.401	-0.271669	0.0427737	2.83703e-10
CH	4	rs314925486	853665	G/C	0.489	0.310772	0.0442397	3.26428e-12
CH	4	rs313109902	80442	C/G	0.263	-0.258629	0.0450808	1.16736e-08
CH	4	rs314537797	435113	C/G	0.439	-0.273057	0.0419771	1.06182e-10
CH	4	rs314032707	2003272	C/G	0.49	0.238937	0.0458765	2.17546e-07
CH	4	rs16348451	1469181	G/C	0.426	-0.226473	0.04401	3.01988e-07
CH	1	rs13973391	169780306	C/G	0.483	-0.296841	0.0589632	5.38483e-07
CH	4	rs14418544	866762	A/T	0.467	-0.281184	0.0434848	1.3625e-10
CH	4	rs314334781	1074715	G/C	0.401	-0.258783	0.042805	1.88233e-09
CH	4	rs315530484	1326195	C/G	0.342	-0.286672	0.0418935	1.13437e-11
CH	4	rs312339321	2197093	G/C	0.49	-0.254876	0.0468245	6.11969e-08
CH	4	rs312477184	247691	T/A	0.263	-0.255189	0.0450063	1.71451e-08
CH	4	rs313809051	1490610	T/A	0.45	-0.293569	0.0423247	6.01139e-12
CH	4	rs317288151	218554	G/C	0.263	-0.258629	0.0450808	1.16736e-08
CH	4	rs316867943	613063	C/G	0.491	0.315631	0.0439512	1.09041e-12
CH	4	rs317696272	518712	G/C	0.473	-0.293413	0.0431604	1.53349e-11
CH	4	rs317190119	171210	C/G	0.263	-0.258629	0.0450808	1.16736e-08
CH	4	rs313852014	1348341	G/C	0.439	-0.26074	0.0425823	1.17375e-09
CH	4	rs315556664	1041010	G/C	0.437	-0.262531	0.0433399	1.75164e-09
CH	4	rs14418089	1351528	G/C	0.457	-0.310471	0.0423137	3.58253e-13
CH	4	rs317715827	2199765	G/C	0.466	-0.23444	0.0457792	3.43819e-07
CW	1	rs313207223	168097696	G/A	0.484	-0.295869	0.0585014	4.78145e-07
CW	1	rs315350726	168455230	T/G	0.466	-0.300796	0.0566763	1.28287e-07
CW	1	rs314344040	168755393	A/G	0.307	-0.268369	0.0519556	2.72787e-07
CW	1	rs13972288	168901953	T/C	0.407	-0.224355	0.0445603	5.37058e-07
CW	1	rs315160554	168961812	T/G	0.439	-0.277132	0.0540693	3.36046e-07
CW	1	rs313531865	169151696	C/T	0.355	-0.26775	0.0486552	4.39678e-08
CW	1	rs314154051	169204619	A/C	0.416	-0.253443	0.0471493	8.8751e-08
CW	1	rs317812130	169231399	A/G	0.373	-0.333487	0.0515996	1.39164e-10
CW	1	rs315735548	169250065	G/T	0.314	-0.274598	0.0519839	1.46634e-07
CW	1	rs13972528	169264578	A/G	0.436	-0.264234	0.0466275	1.74606e-08
CW	1	rs313152047	169272726	A/G	0.385	-0.295102	0.0488541	1.94229e-09
CW	1	rs317835771	169303279	C/T	0.346	-0.257956	0.0463902	3.18796e-08
CW	1	rs315064683	169324726	A/G	0.356	-0.290046	0.0484573	2.70303e-09
CW	1	rs318234165	169335499	T/C	0.453	0.293628	0.0528828	3.33653e-08
CW	1	rs13972781	169441454	C/T	0.431	0.260247	0.0497902	1.97145e-07
CW	1	rs315720600	169489249	T/C	0.495	0.247634	0.0500455	8.35133e-07
CW	1	rs317280677	169511354	G/A	0.315	-0.260864	0.050209	2.32686e-07
CW	1	rs13972990	169562091	C/T	0.456	-0.318334	0.054863	7.99129e-09
CW	1	rs14917824	169586946	T/C	0.446	-0.29657	0.0534794	3.46855e-08
CW	1	rs317526345	169588703	C/T	0.484	-0.362396	0.0547482	5.03845e-11
CW	1	rs15500396	169603499	C/T	0.32	-0.334428	0.0542696	9.231e-10
CW	1	rs318027552	169613334	A/G	0.34	-0.331118	0.0509677	1.12048e-10
CW	1	rs13973297	169715788	C/T	0.492	-0.334467	0.0581828	1.09221e-08
CW	1	rs317477277	169722497	C/A	0.493	-0.3366	0.0580627	8.23548e-09
CW	1	rs315690458	169724568	T/C	0.483	-0.335819	0.0591768	1.66857e-08
CW	1	rs13973387	169780116	T/G	0.484	-0.318669	0.0590188	7.78168e-08
CW	1	rs312911339	169827571	A/G	0.409	-0.289761	0.0537372	8.0963e-08
CW	1	rs13553625	169879189	A/G	0.407	-0.276071	0.0537776	3.22203e-07
CW	1	rs314186811	169964543	G/A	0.406	-0.280404	0.0538761	2.21825e-07
CW	4	rs315566157	920728	A/G	0.495	-0.356015	0.0431862	3.65064e-16
CW	4	rs314243456	930004	A/G	0.171	-0.249193	0.0495737	5.60025e-07
CW	4	rs15472044	931940	G/A	0.499	-0.36277	0.0435555	1.84183e-16
CW	4	rs312783456	935554	A/G	0.497	0.356656	0.0433802	4.35502e-16
CW	4	rs313901409	956315	T/C	0.362	-0.227993	0.0433558	1.66473e-07
CW	4	rs314005242	966954	G/A	0.499	-0.360874	0.0437269	3.39175e-16
CW	4	rs316128469	974396	A/G	0.414	-0.286228	0.0414548	7.46088e-12
CW	4	rs316363027	979439	T/C	0.253	-0.232502	0.0435306	1.0687e-07
CW	4	rs315750457	981014	G/A	0.498	-0.36432	0.0438634	2.21912e-16
CW	4	rs14418426	1006291	G/A	0.385	-0.290696	0.040843	1.71172e-12
CW	4	rs313577563	1016597	C/T	0.429	-0.353043	0.0412212	2.68776e-17
CW	4	rs316844788	1019088	T/C	0.249	-0.242585	0.0448129	7.21457e-08
CW	4	rs312309177	1022443	A/G	0.341	-0.276599	0.041555	3.95175e-11
CW	4	rs313528157	1029989	A/G	0.375	-0.317771	0.0410189	1.74041e-14
CW	4	rs315462807	1053145	T/C	0.226	-0.23715	0.0466447	4.16541e-07
CW	4	rs317287178	1068908	G/A	0.412	-0.254745	0.0431251	4.31589e-09
CW	4	rs312498360	1078851	T/C	0.314	-0.220281	0.0415352	1.30926e-07
CW	4	rs315542561	1086122	G/A	0.376	-0.316078	0.0425142	1.7702e-13
CW	4	rs317263834	1094149	A/G	0.493	0.362106	0.0441389	5.02026e-16
CW	4	rs313396216	1095345	T/C	0.32	-0.297115	0.0426881	5.09993e-12
CW	4	rs14418375	1099639	A/G	0.43	-0.279368	0.042287	5.48142e-11
CW	4	rs318210004	1105947	G/A	0.41	-0.240804	0.0418955	1.09744e-08
CW	4	rs318148391	1113665	C/T	0.489	0.36634	0.0444004	3.44863e-16
CW	4	rs312451369	1113753	T/C	0.206	-0.249141	0.0473956	1.68277e-07
CW	4	rs317398856	1134192	A/G	0.266	-0.257064	0.0443736	8.42975e-09
CW	4	rs14418328	1135126	C/T	0.456	-0.321801	0.0429306	1.13125e-13
CW	4	rs15471867	1144721	T/C	0.274	-0.265464	0.0439413	1.93224e-09
CW	4	rs314180460	1151907	G/A	0.383	-0.283783	0.0411272	7.68971e-12
CW	4	rs314692560	1160476	G/A	0.446	-0.336533	0.0419428	2.0767e-15
CW	4	rs316451658	1162345	G/A	0.446	-0.334829	0.0419896	3.05335e-15
CW	4	rs314164847	1181821	G/A	0.477	-0.326928	0.0432521	7.11873e-14
CW	4	rs317908931	1188914	T/C	0.49	0.367207	0.044408	2.98339e-16
CW	4	rs16348877	1191032	T/C	0.327	-0.219356	0.0420799	2.12362e-07
CW	4	rs312924745	1214281	C/A	0.328	-0.24137	0.0410093	4.89786e-09
CW	4	rs312776427	1233074	G/A	0.305	-0.234864	0.0415097	1.83655e-08
CW	4	rs14418208	1236589	A/G	0.371	-0.309901	0.041224	9.64732e-14
CW	4	rs15471759	1238542	A/G	0.427	-0.357731	0.0413211	1.24398e-17
CW	4	rs315629801	1240365	T/C	0.429	-0.357752	0.0414487	1.54694e-17
CW	4	rs313764440	1244534	A/G	0.373	-0.266087	0.0429936	7.83232e-10
CW	4	rs14418172	1252956	G/A	0.346	-0.21779	0.0422028	2.79744e-07
CW	4	rs314834192	1270644	G/T	0.492	-0.385962	0.0439053	4.05424e-18
CW	4	rs316140888	1276359	C/T	0.342	-0.245733	0.0435115	1.94977e-08
CW	4	rs315248272	1283576	C/T	0.344	-0.246529	0.0434239	1.64583e-08
CW	4	rs315243420	1291748	T/G	0.253	-0.276444	0.0432501	2.19504e-10
CW	4	rs13546276	1292852	A/G	0.327	-0.252731	0.043671	8.73003e-09
CW	4	rs312921486	55590	T/C	0.263	-0.254602	0.0441828	1.00772e-08
CW	4	rs315635246	1308506	G/A	0.342	-0.28424	0.0430041	5.37044e-11
CW	4	rs314012906	1333623	T/C	0.428	-0.291761	0.0418749	4.84926e-12
CW	4	rs14418098	1341200	A/G	0.233	-0.27339	0.046826	6.47145e-09
CW	4	rs314751268	1346244	T/C	0.342	-0.226564	0.0414592	5.43536e-08
CW	4	rs314905941	1351678	T/C	0.348	-0.263963	0.0417282	3.33376e-10
CW	4	rs14418084	1352062	G/A	0.272	-0.219883	0.0443498	7.94938e-07
CW	4	rs316118608	1366289	A/G	0.356	-0.257047	0.0424875	1.83393e-09
CW	4	rs318003813	63838	T/C	0.261	-0.252334	0.0439884	1.17193e-08
CW	4	rs314729328	1407628	G/T	0.383	-0.221793	0.0422824	1.78549e-07
CW	4	rs316911730	1416200	C/T	0.495	-0.38448	0.0441458	8.0525e-18
CW	4	rs314498350	1429153	G/A	0.379	-0.234745	0.0420281	2.77172e-08
CW	4	rs313384977	1451195	T/C	0.426	-0.325213	0.0409672	4.02582e-15
CW	4	rs313891824	1453455	C/T	0.418	-0.26424	0.0421781	4.88729e-10
CW	4	rs318020405	1455970	A/G	0.34	-0.219965	0.042984	3.50572e-07
CW	4	rs14418940	72804	G/A	0.279	-0.22112	0.0439012	5.31848e-07
CW	4	rs314690058	1482574	T/C	0.315	-0.218328	0.0418926	2.13758e-07
CW	4	rs14417886	1498059	C/T	0.326	-0.260656	0.0420992	7.71294e-10
CW	4	rs313190445	1503353	C/T	0.428	-0.342573	0.0418314	5.62976e-16
CW	4	rs315515827	1504624	A/G	0.325	-0.263216	0.0421695	5.64141e-10
CW	4	rs16348391	1508242	A/G	0.418	-0.339024	0.041861	1.15223e-15
CW	4	rs315227885	76741	G/A	0.263	-0.254602	0.0441828	1.00772e-08
CW	4	rs315082927	1530827	T/C	0.248	-0.233959	0.044403	1.57533e-07
CW	4	rs13546171	1549349	T/G	0.442	-0.288955	0.0429761	2.52729e-11
CW	4	rs16348333	1554334	C/T	0.459	-0.288661	0.0431771	3.25544e-11
CW	4	rs16348329	1559131	C/T	0.472	-0.336565	0.0431932	1.23584e-14
CW	4	rs314221039	1566705	G/T	0.26	-0.225833	0.0456274	8.29583e-07
CW	4	rs316099645	1599411	T/C	0.473	-0.294033	0.0433064	1.62514e-11
CW	4	rs318168269	1629375	T/G	0.42	-0.312243	0.0420342	1.85417e-13
CW	4	rs313588707	1629553	A/G	0.36	-0.218243	0.0431423	4.75167e-07
CW	4	rs312567655	88097	G/A	0.279	-0.22112	0.0439012	5.31848e-07
CW	4	rs16348268	1630396	G/A	0.42	-0.319814	0.0420769	5.21213e-14
CW	4	rs317627656	91933	C/T	0.263	-0.254602	0.0441828	1.00772e-08
CW	4	rs312798633	1723852	G/A	0.489	0.317486	0.0446306	1.75716e-12
CW	4	rs312672848	1726878	A/G	0.487	0.289475	0.0444001	9.65072e-11
CW	4	rs316079146	1727803	T/G	0.491	0.297512	0.0441246	2.22744e-11
CW	4	rs317685799	97873	A/G	0.279	-0.221801	0.0439089	4.93358e-07
CW	4	rs316235806	1741922	C/T	0.411	-0.24878	0.0415063	2.57351e-09
CW	4	rs14418904	100226	C/T	0.263	-0.254602	0.0441828	1.00772e-08
CW	4	rs14417641	1754829	A/G	0.313	-0.220976	0.042103	1.75751e-07
CW	4	rs315274320	1763369	G/A	0.352	-0.228451	0.044497	3.21336e-07
CW	4	rs315630552	1803128	A/C	0.256	-0.222177	0.0442832	5.88029e-07
CW	4	rs312625195	1803441	A/G	0.235	-0.251968	0.0454187	3.42687e-08
CW	4	rs316335368	1816763	A/G	0.453	0.278035	0.0439429	3.30415e-10
CW	4	rs312723183	1817380	T/C	0.344	-0.237101	0.0441997	9.42317e-08
CW	4	rs315351290	1827234	C/T	0.493	-0.340593	0.0456916	1.53531e-13
CW	4	rs317020765	1839333	T/C	0.452	0.284192	0.0439849	1.40838e-10
CW	4	rs317319675	110061	C/T	0.263	-0.254602	0.0441828	1.00772e-08
CW	4	rs14419016	1865111	C/T	0.44	-0.236316	0.0437794	7.84833e-08
CW	4	rs16349577	1871857	T/C	0.446	-0.259297	0.0433492	2.76881e-09
CW	4	rs16349666	1926240	A/C	0.467	-0.283834	0.0449711	3.64843e-10
CW	4	rs312636449	1938476	C/T	0.346	-0.230803	0.0424873	6.50006e-08
CW	4	rs14419130	1953277	C/T	0.469	-0.276624	0.0451225	1.12254e-09
CW	4	rs16349692	1955162	A/G	0.324	-0.233836	0.0423951	4.09817e-08
CW	4	rs313551072	1975874	A/G	0.393	-0.246655	0.0419685	5.153e-09
CW	4	rs16750986	1982389	G/T	0.49	-0.317129	0.0458378	6.78399e-12
CW	4	rs316493366	1990808	C/A	0.494	-0.292002	0.0462188	3.50534e-10
CW	4	rs313554109	2004324	A/G	0.226	-0.25426	0.0458879	3.55923e-08
CW	4	rs313547135	2028005	T/C	0.49	0.277322	0.0457837	1.75484e-09
CW	4	rs318125413	2040358	A/G	0.469	-0.264576	0.0453977	6.87993e-09
CW	4	rs316363668	2070244	C/T	0.459	0.26127	0.0442367	4.33993e-09
CW	4	rs314066621	2085864	G/A	0.489	-0.241867	0.0422804	1.28371e-08
CW	4	rs14419190	2089204	C/T	0.444	-0.227163	0.04342	1.92082e-07
CW	4	rs312581292	2096687	G/T	0.493	-0.279503	0.0464537	2.24063e-09
CW	4	rs315553683	2103921	C/T	0.391	-0.27366	0.0431707	3.06653e-10
CW	4	rs316610680	2119993	C/T	0.396	-0.260984	0.0432137	1.9551e-09
CW	4	rs313117107	2120754	A/G	0.322	-0.261498	0.0433827	2.09808e-09
CW	4	rs16349948	2129762	G/A	0.271	-0.222727	0.0447122	7.05939e-07
CW	4	rs16349958	2131069	T/G	0.32	-0.222944	0.0439974	4.54712e-07
CW	4	rs313658839	2131558	A/C	0.368	-0.265871	0.0433309	1.08645e-09
CW	4	rs317659999	2144745	A/G	0.154	-0.265874	0.0520356	3.65312e-07
CW	4	rs315104781	2154639	T/C	0.378	-0.266291	0.0431646	8.84972e-10
CW	4	rs314929594	2162754	G/A	0.362	-0.247272	0.0427364	8.79092e-09
CW	4	rs14419236	2164628	C/T	0.396	-0.257354	0.0434407	3.89843e-09
CW	4	rs317394348	141793	A/G	0.263	-0.254602	0.0441828	1.00772e-08
CW	4	rs314266796	2177603	C/A	0.489	0.253358	0.0460633	4.46534e-08
CW	4	rs316796433	2194280	G/A	0.484	-0.239743	0.0449909	1.14286e-07
CW	4	rs317546430	2207303	C/T	0.372	-0.266378	0.0432748	9.62888e-10
CW	4	rs315630139	2207766	C/T	0.414	-0.255407	0.0431781	4.11379e-09
CW	4	rs312978733	2210647	A/G	0.414	-0.248954	0.04305	8.94951e-09
CW	4	rs316633107	2218591	C/T	0.337	-0.232271	0.0437193	1.24536e-07
CW	4	rs16350095	2233116	C/T	0.335	-0.222358	0.044226	5.57028e-07
CW	4	rs316622485	2266170	T/C	0.494	0.259456	0.0459182	1.91843e-08
CW	4	rs314151437	181613	C/T	0.263	-0.254602	0.0441828	1.00772e-08
CW	4	rs314882564	195946	G/A	0.263	-0.254602	0.0441828	1.00772e-08
CW	4	rs14418876	212200	G/T	0.279	-0.22112	0.0439012	5.31848e-07
CW	4	rs312326441	2952902	T/G	0.477	0.249428	0.0456334	5.40056e-08
CW	4	rs313448389	221174	C/T	0.263	-0.254602	0.0441828	1.00772e-08
CW	4	rs314217604	223801	C/A	0.279	-0.22112	0.0439012	5.31848e-07
CW	4	rs313670959	235264	C/T	0.263	-0.254602	0.0441828	1.00772e-08
CW	4	rs318129849	243911	A/G	0.263	-0.254602	0.0441828	1.00772e-08
CW	4	rs316358458	254872	T/C	0.263	-0.254602	0.0441828	1.00772e-08
CW	4	rs317224470	265199	C/T	0.239	-0.239268	0.0434142	4.19897e-08
CW	4	rs315509538	276042	C/A	0.263	-0.254602	0.0441828	1.00772e-08
CW	4	rs315064446	278396	C/T	0.263	-0.254602	0.0441828	1.00772e-08
CW	4	rs312576097	300290	C/T	0.262	-0.25361	0.0442474	1.2043e-08
CW	4	rs314427177	339939	T/G	0.279	-0.22112	0.0439012	5.31848e-07
CW	4	rs13546512	383024	G/A	0.288	-0.228544	0.0438736	2.16564e-07
CW	4	rs313373585	388141	C/T	0.289	-0.222484	0.0438569	4.41421e-07
CW	4	rs314322063	392001	C/T	0.288	-0.228544	0.0438736	2.16564e-07
CW	4	rs315925465	425964	C/T	0.288	-0.228544	0.0438736	2.16564e-07
CW	4	rs313817825	447807	T/C	0.494	-0.376424	0.042855	4.30627e-18
CW	4	rs15473021	454830	T/G	0.495	-0.374265	0.0428495	6.52207e-18
CW	4	rs313026655	462240	C/T	0.498	-0.360792	0.0430767	1.26312e-16
CW	4	rs314857063	467497	G/A	0.499	-0.3467	0.043116	1.81169e-15
CW	4	rs317104789	478735	G/A	0.498	-0.360792	0.0430767	1.26312e-16
CW	4	rs318217231	484286	T/C	0.494	-0.350025	0.0422431	2.60247e-16
CW	4	rs313471242	485865	C/A	0.489	-0.348337	0.0425796	6.02444e-16
CW	4	rs316085768	500790	A/G	0.237	-0.2515	0.0454779	3.77932e-08
CW	4	rs313252442	504823	T/C	0.498	-0.357495	0.0431637	2.68011e-16
CW	4	rs318063360	511155	C/T	0.488	-0.345197	0.0426714	1.23809e-15
CW	4	rs15472876	531112	A/G	0.327	-0.227035	0.0427018	1.21887e-07
CW	4	rs15472854	537227	T/C	0.382	-0.256281	0.0410061	5.36791e-10
CW	4	rs16349310	537317	C/T	0.382	-0.254923	0.0410187	6.67456e-10
CW	4	rs315510449	538898	A/C	0.299	-0.252432	0.0424909	3.53182e-09
CW	4	rs312835829	545566	C/T	0.4	-0.251038	0.0412864	1.5244e-09
CW	4	rs315044888	572162	G/A	0.42	-0.282874	0.0411977	9.68299e-12
CW	4	rs316701583	578645	G/A	0.483	-0.363871	0.042812	4.60297e-17
CW	4	rs314001417	592350	C/T	0.46	-0.342359	0.0426242	1.9446e-15
CW	4	rs314373826	595257	T/C	0.476	-0.323499	0.043002	9.27241e-14
CW	4	rs312862458	598943	A/G	0.491	0.355174	0.0436069	8.00938e-16
CW	4	rs316825044	620916	G/A	0.38	-0.325677	0.0408135	2.92449e-15
CW	4	rs318156369	629342	G/T	0.432	-0.344031	0.0411795	1.49905e-16
CW	4	rs312689135	632023	A/G	0.38	-0.325677	0.0408135	2.92449e-15
CW	4	rs315151964	639840	T/C	0.494	0.370476	0.0434985	3.98022e-17
CW	4	rs316981064	642799	G/A	0.433	-0.343619	0.0411723	1.60598e-16
CW	4	rs317921322	648670	A/C	0.494	0.367407	0.0436074	8.4292e-17
CW	4	rs315298685	654826	T/C	0.386	-0.300063	0.0403951	1.85537e-13
CW	4	rs15472597	655319	G/A	0.499	-0.356429	0.0430905	2.91931e-16
CW	4	rs317092413	663519	A/G	0.372	-0.316452	0.0407799	1.57679e-14
CW	4	rs312811225	666280	T/C	0.49	0.351436	0.0438497	2.22859e-15
CW	4	rs318071737	668121	A/C	0.461	-0.333276	0.0416897	2.6115e-15
CW	4	rs13546463	674324	A/G	0.372	-0.316452	0.0407799	1.57679e-14
CW	4	rs317513940	677194	A/G	0.381	-0.319974	0.0408197	8.66259e-15
CW	4	rs317098923	681853	A/G	0.29	-0.220329	0.0411847	1.01964e-07
CW	4	rs317481763	686716	G/A	0.487	-0.344376	0.0426697	1.43643e-15
CW	4	rs314860733	688876	G/A	0.421	-0.323818	0.0407324	3.68274e-15
CW	4	rs314537277	693971	A/G	0.375	-0.214286	0.0413297	2.46274e-07
CW	4	rs14418652	700207	C/A	0.29	-0.220329	0.0411847	1.01964e-07
CW	4	rs313687174	706226	A/G	0.378	-0.322414	0.0410341	7.51796e-15
CW	4	rs314137440	713719	A/G	0.29	-0.220329	0.0411847	1.01964e-07
CW	4	rs16349274	725720	T/C	0.499	0.371538	0.0437461	4.84469e-17
CW	4	rs15472420	731988	A/G	0.498	0.36844	0.0437217	8.3203e-17
CW	4	rs13546457	735355	C/T	0.495	-0.363676	0.043335	1.10379e-16
CW	4	rs316372203	739650	A/G	0.437	-0.352917	0.0413649	3.52334e-17
CW	4	rs314406114	740165	A/G	0.426	-0.345548	0.041363	1.50361e-16
CW	4	rs318144432	750701	C/T	0.4	-0.215874	0.0408121	1.41159e-07
CW	4	rs313606433	777694	T/C	0.27	-0.226927	0.0420261	7.77223e-08
CW	4	rs316625355	804023	G/A	0.306	-0.277107	0.0434192	2.3336e-10
CW	4	rs312989323	805507	C/T	0.309	-0.269847	0.043025	4.67725e-10
CW	4	rs14418562	805701	A/G	0.326	-0.3047	0.0424889	1.17164e-12
CW	4	rs316795950	807726	G/A	0.291	-0.299567	0.043603	9.4196e-12
CW	4	rs14418556	812589	A/G	0.383	-0.335828	0.0410835	6.34609e-16
CW	4	rs315557934	823515	G/A	0.489	0.357558	0.043939	8.4851e-16
CW	4	rs317730217	861051	G/A	0.28	-0.244813	0.0439144	2.94297e-08
CW	4	rs317336019	879172	T/C	0.355	-0.326234	0.0425526	3.18659e-14
CW	4	rs315316451	884399	C/T	0.499	-0.362112	0.0435505	2.0643e-16
CW	4	rs314476573	885618	T/G	0.418	-0.342078	0.0404653	6.69165e-17
CW	4	rs15472076	901493	G/T	0.251	-0.231278	0.0446004	2.4528e-07
CW	4	rs317260858	910746	C/T	0.499	-0.359176	0.043505	3.3096e-16
CW	1	rs13972129	168773105	T/C	0.498	0.26176	0.0523088	6.28554e-07
CW	4	rs16349016	1073300	C/G	0.401	-0.260427	0.0420326	7.50771e-10
CW	4	rs16349481	190042	C/G	0.279	-0.22112	0.0439012	5.31848e-07
CW	4	rs314925486	853665	G/C	0.49	0.353809	0.0438681	1.49913e-15
CW	1	rs317796161	169018288	C/G	0.488	0.268222	0.0520775	2.94988e-07
CW	4	rs313109902	80442	C/G	0.263	-0.254602	0.0441828	1.00772e-08
CW	4	rs316999997	900429	G/C	0.242	-0.23318	0.0451897	2.80525e-07
CW	4	rs314537797	435113	C/G	0.438	-0.306574	0.0411933	1.67395e-13
CW	1	rs314269611	169133232	G/C	0.396	-0.258051	0.0471656	5.24615e-08
CW	4	rs314032707	2003272	C/G	0.49	0.282613	0.0456612	7.81428e-10
CW	1	rs312480234	168990011	A/T	0.444	0.251074	0.0506916	8.15173e-07
CW	4	rs16348451	1469181	G/C	0.425	-0.25868	0.0432096	2.68634e-09
CW	4	rs316226854	2045810	C/G	0.455	0.244026	0.0444792	4.82403e-08
CW	1	rs13973391	169780306	C/G	0.484	-0.318669	0.0590188	7.78168e-08
CW	4	rs14418544	866762	A/T	0.467	-0.329678	0.0428533	2.61043e-14
CW	4	rs314334781	1074715	G/C	0.401	-0.261055	0.0420389	6.88297e-10
CW	4	rs313730535	2263350	G/C	0.494	0.251249	0.0459177	5.23e-08
CW	4	rs315530484	1326195	C/G	0.342	-0.270045	0.0410506	6.58938e-11
CW	1	rs13973177	169663934	C/G	0.452	-0.284414	0.0548677	2.47788e-07
CW	1	rs316858668	169272643	T/A	0.384	-0.291844	0.0486276	2.45514e-09
CW	4	rs312339321	2197093	G/C	0.49	-0.277351	0.0468657	4.04611e-09
CW	4	rs312477184	247691	T/A	0.263	-0.251133	0.0440949	1.48432e-08
CW	4	rs313809051	1490610	T/A	0.449	-0.317773	0.0416274	4.07494e-14
CW	4	rs317288151	218554	G/C	0.263	-0.254602	0.0441828	1.00772e-08
CW	4	rs316867943	613063	C/G	0.492	0.353403	0.0435968	1.08719e-15
CW	1	rs15496977	168215085	G/C	0.42	-0.282763	0.0524118	7.97246e-08
CW	4	rs15473681	2084948	G/C	0.36	-0.241021	0.0423545	1.52508e-08
CW	4	rs317696272	518712	G/C	0.473	-0.302816	0.0427776	2.24124e-12
CW	4	rs317190119	171210	C/G	0.263	-0.254602	0.0441828	1.00772e-08
CW	4	rs313852014	1348341	G/C	0.439	-0.305013	0.0417165	4.31432e-13
CW	4	rs315556664	1041010	G/C	0.437	-0.317323	0.0426298	1.65736e-13
CW	4	rs312558759	2217523	C/G	0.413	-0.252068	0.0431231	6.21428e-09
CW	4	rs14418089	1351528	G/C	0.457	-0.337192	0.0416039	1.09882e-15
CW	4	rs317715827	2199765	G/C	0.466	-0.242033	0.0456114	1.28878e-07
