# Supplementary material for: Genome-Wide Association Studies for Comb Traits in Chickens
Source: PLoS One. 2016 Jul 18;11(7):e0159081. doi: 10.1371/journal.pone.0159081 (PMC4948856; doi:10.1371/journal.pone.0159081)
Supplement: S2 Table — (XLS) [file pone.0159081.s006.xls]

## Sheet: Sheet1
S2 Table The information SNPs located the genes significantly associated with all comb characters
Chr.	rs	Position	location	Candidate/nearest gene
1	rs317812130	169231399	intron	RNASEH2B
1	rs13972990	169562091	downstream (44012bp)	WDFY2
1	rs14917824	169586946	downstream (29802bp)	ATP7B
1	rs317526345	169588703	downstream (28045bp)	ATP7B
1	rs15500396	169603499	downstream (13249bp)	ATP7B
1	rs318027552	169613334	downstream (3414bp)	ATP7B
1	rs13973297	169715788	upstream (4834bp)/ intron	CKAP2 / VPS36
1	rs317477277	169722497	upstream (11543bp)/ intron	CKAP2 / VPS36
1	rs315690458	169724568	upstream (13614bp)/ intron	CKAP2 / VPS36
1	rs13973387	169780116	upstream (69162bp)/ intron	CKAP2 / LOC428073
1	rs13973391	169780306	upstream (69352bp)/ intron	CKAP2 / LOC428073
4	rs313817825	447807	intron	AR
4	rs15473021	454830	intron	AR
4	rs313026655	462240	intron	AR
4	rs314857063	467497	intron	AR
4	rs317104789	478735	downstream (4807bp)	AR
4	rs313252442	504823	downstream (30895bp)	AR
4	rs316701583	578645	downstream (104717bp)	AR
4	rs312862458	598943	downstream (125015bp)	AR
4	rs316867943	613063	downstream (139135bp)	AR
4	rs318156369	629342	downstream (155414bp)	AR
4	rs315151964	639840	downstream (165912bp)	AR
4	rs317921322	648670	downstream (174742bp)	AR
4	rs15472597	655319	downstream (181391bp)	AR
4	rs312811225	666280	downstream (192352bp)	AR
4	rs317481763	686716	downstream (212788bp)	AR
4	rs16349274	725720	downstream (251792bp)	AR
4	rs15472420	731988	downstream (258060bp)	AR
4	rs13546457	735355	downstream (261427bp)	AR
4	rs316372203	739650	downstream (263921bp)	EFNB1
4	rs314406114	740165	downstream (263406bp)	EFNB1
4	rs315557934	823515	downstream (180056bp)	EFNB1
4	rs314925486	853665	downstream (149906bp)	EFNB1
4	rs317336019	879172	downstream (124399bp)	EFNB1
4	rs315316451	884399	downstream (119172bp)	EFNB1
4	rs314476573	885618	downstream (117953bp)	EFNB1
4	rs317260858	910746	downstream (92825bp)	EFNB1
4	rs315566157	920728	downstream (82843bp)	EFNB1
4	rs15472044	931940	downstream (71631bp)	EFNB1
4	rs312783456	935554	downstream (68017bp)	EFNB1
4	rs314005242	966954	downstream (36617bp)	EFNB1
4	rs315750457	981014	downstream (22557bp)	EFNB1
4	rs313577563	1016597	intron	EFNB1
4	rs313528157	1029989	upstream (10289bp)/ intron	EFNB1 / EFNB1
4	rs315542561	1086122	upstream (37255bp)/ intron	EFNB1 / FAM155B
4	rs317263834	1094149	upstream (45282bp)/ intron	EFNB1 / FAM155B
4	rs318148391	1113665	upstream (64798bp)	EFNB1
4	rs314692560	1160476	upstream (20913bp)	WNT11B
4	rs316451658	1162345	upstream (19044bp)	WNT11B
4	rs314164847	1181821	missense	WNT11B
4	rs317908931	1188914	upstream (2442bp)	IGBP1
4	rs15471759	1238542	downstream (6668bp)	PDZD11
4	rs315629801	1240365	downstream (4845bp)	PDZD11
4	rs314834192	1270644	intron	TAF9
4	rs14418089	1351528	downstream (2739bp)	LOC422150
4	rs316911730	1416200	upstream (16617bp)/ intron	GPR174 / P2RY10
4	rs313809051	1490610	downstream (1376bp)	TBX22
4	rs313190445	1503353	intron	CHMP1B
4	rs16348391	1508242	downstream (348bp)	ENOX2
4	rs16348329	1559131	synon	AIFM1
