# Supplementary material for: Genome-Wide Association Studies for Comb Traits in Chickens
Source: PLoS One. 2016 Jul 18;11(7):e0159081. doi: 10.1371/journal.pone.0159081 (PMC4948856; doi:10.1371/journal.pone.0159081)
Supplement: S3 Table — (XLS) [file pone.0159081.s007.xls]

## Sheet: Sheet1
S3 Table Genotype effect for comb length(CL), comb height(CH) and comb weight(CW)
rs315690458	CL(mm)	CH(mm)	CW(g)
T/T	36.74±0.17	38.49±0.33	7.13±0.15
C/T	35.74±0.12	36.42±0.25	6.06±0.1
C/C	34.94±0.16	35.11±0.31	5.48±0.13
T/T-C/C	1.795	3.3815	1.6506
(T/T-C/C)*%/(C/C)	5.15	9.62	30.1
rs313817825	CL(mm)	CH(mm)	CW(g)
T/T	36.62±0.15	38.66±0.33	7.16±0.14
C/T	35.72±0.12	36.59±0.24	6.17±0.1
C/C	35.19±0.17	34.78±0.33	5.3±0.12
T/T-C/C	1.43308	3.88002	1.8581
(T/T-C/C)*%/(C/C)	3.91303	11.16	35.09
rs314164847	CL(mm)	CH(mm)	CW(g)
A/A	36.61±0.15	38.34±0.32	7.11±0.14
G/A	35.63±0.12	36.55±0.24	6.11±0.1
G/G	35.31±0.18	34.97±0.35	5.36±0.13
A/A-G/G	1.30046	3.36776	1.74469
(A/A-G/G)*%/(G/G)	3.68	9.63	32.65
